# Supplementary material for: Revealing the subtyping of non‐small cell lung cancer based on genomic evolutionary patterns by multi‐region sequencing
Source: Cancer Med. 2020 Oct 20;9(24):9485–98. doi: 10.1002/cam4.3541 (PMC7774747; doi:10.1002/cam4.3541)
Supplement: Supplementary file 8 — Table S1 [file CAM4-9-9485-s008.xlsx]

## Sheet: Table S1
Supplementary Table S1: The similarity of evolutionary patterns among 100 NSCLC patients.
	CRUK0062	CRUK0096	CRUK0029	CRUK0065	CRUK0071	CRUK0034	CRUK0050	CRUK0013	CRUK0003	CRUK0082	CRUK0063	CRUK0069	CRUK0070	CRUK0099	CRUK0080	CRUK0024	CRUK0037	CRUK0005	CRUK0023	CRUK0010	CRUK0077	CRUK0004	CRUK0036	CRUK0083	CRUK0094	CRUK0018	CRUK0076	CRUK0085	CRUK0066	CRUK0017	CRUK0068	CRUK0084	CRUK0009	CRUK0046	CRUK0079	CRUK0035	CRUK0041	CRUK0052	CRUK0072	CRUK0039	CRUK0011	CRUK0098	CRUK0078	CRUK0095	CRUK0100	CRUK0001	CRUK0051	CRUK0030	CRUK0025
CRUK0062	0	0.385442	0.366988	0.377016	0.331639	0.471021	0.56342	0.388872	0.32186	0.404119	0.392901	0.442119	0.361397	0.381483	0.595666	0.491668	0.514201	0.271068	0.393853	0.421361	0.508703	0.326365	0.371553	0.501647	0.460119	0.348376	0.511372	0.423925	0.346387	0.325319	0.356921	0.558407	0.346232	0.550288	0.512838	0.374997	0.321706	0.445323	0.561077	0.484355	0.44006	0.426631	0.416969	0.389522	0.564746	0.492664	0.449917	0.597058	0.500826
CRUK0096	0.385442	0	0.531196	0.413339	0.215712	0.125028	0.222255	0.145258	0.296586	0.0854391	0.46459	0.134257	0.124698	0.567591	0.684225	0.61693	0.174439	0.315869	0.0974932	0.244165	0.149187	0.38428	0.440446	0.151534	0.147094	0.139803	0.166925	0.314883	0.298434	0.176212	0.260968	0.217546	0.154413	0.208815	0.166139	0.435625	0.220164	0.529958	0.583453	0.141224	0.105948	0.104054	0.13617	0.390471	0.217441	0.592129	0.102238	0.52637	0.169982
CRUK0029	0.366988	0.531196	0	0.328519	0.393933	0.639076	0.737471	0.567739	0.445875	0.537424	0.238553	0.627491	0.50798	0.379582	0.415484	0.350662	0.68894	0.361454	0.540697	0.518253	0.666234	0.266662	0.401031	0.669912	0.635601	0.458528	0.684756	0.409124	0.333904	0.43949	0.412852	0.733343	0.507396	0.72253	0.684151	0.229249	0.3674	0.240483	0.436619	0.656999	0.588942	0.584173	0.558842	0.497641	0.735161	0.56362	0.59263	0.534498	0.67851
CRUK0065	0.377016	0.413339	0.328519	0	0.22001	0.508559	0.620628	0.475677	0.424134	0.392663	0.192104	0.515316	0.350866	0.473551	0.301165	0.270445	0.574128	0.368656	0.428998	0.341689	0.535437	0.228714	0.427442	0.544036	0.536629	0.390729	0.567367	0.180013	0.363987	0.33159	0.271145	0.616928	0.379555	0.607331	0.561111	0.315627	0.29089	0.287552	0.228333	0.533146	0.445268	0.44906	0.433028	0.449131	0.613546	0.571536	0.446925	0.260142	0.564798
CRUK0071	0.331639	0.215712	0.393933	0.22001	0	0.308169	0.421962	0.273129	0.259797	0.189296	0.283022	0.320676	0.1674	0.48462	0.493045	0.416623	0.378087	0.283971	0.252484	0.237264	0.342008	0.260543	0.338327	0.345931	0.343759	0.214563	0.367331	0.155187	0.24525	0.169027	0.119822	0.417318	0.19697	0.40927	0.364515	0.333256	0.177471	0.352304	0.393895	0.33111	0.257002	0.243289	0.219761	0.313753	0.416344	0.492848	0.243818	0.375007	0.358911
CRUK0034	0.471021	0.125028	0.639076	0.508559	0.308169	0	0.123844	0.128685	0.357598	0.1358	0.562303	0.0700231	0.173181	0.668689	0.777499	0.710656	0.0869701	0.393787	0.1406	0.313791	0.0640673	0.474149	0.505754	0.0466129	0.090967	0.213835	0.0831865	0.392585	0.373777	0.234096	0.332975	0.1196	0.207286	0.112371	0.0666211	0.526169	0.309113	0.618692	0.665739	0.0276528	0.127342	0.0784726	0.148706	0.428228	0.121665	0.629063	0.0834566	0.5938	0.0642588
CRUK0050	0.56342	0.222255	0.737471	0.620628	0.421962	0.123844	0	0.226381	0.448809	0.247215	0.673671	0.14185	0.29421	0.754129	0.889167	0.826175	0.0552238	0.483706	0.225265	0.405787	0.0891074	0.578363	0.603267	0.0800854	0.127688	0.301039	0.0762563	0.502596	0.462211	0.348144	0.448192	0.0101978	0.318919	0.0164328	0.0634006	0.618764	0.407355	0.727055	0.777798	0.100758	0.21464	0.198527	0.25318	0.529968	0.0177391	0.727792	0.192313	0.695909	0.0858659
CRUK0013	0.388872	0.145258	0.567739	0.475677	0.273129	0.128685	0.226381	0	0.269177	0.154164	0.508464	0.113587	0.152288	0.60081	0.744078	0.656384	0.188226	0.317153	0.157784	0.326749	0.185296	0.417859	0.411875	0.164467	0.14064	0.176052	0.182101	0.381487	0.301564	0.169416	0.28254	0.221287	0.161037	0.214582	0.178731	0.466305	0.26832	0.551726	0.642231	0.137745	0.181598	0.0983761	0.130594	0.330561	0.231263	0.521658	0.142949	0.602756	0.145597
CRUK0003	0.32186	0.296586	0.445875	0.424134	0.259797	0.357598	0.448809	0.269177	0	0.27695	0.399242	0.355541	0.289077	0.505942	0.643879	0.504053	0.413936	0.316458	0.3426	0.399113	0.403875	0.398457	0.215937	0.391849	0.38044	0.273988	0.399424	0.37354	0.261553	0.280288	0.217249	0.442132	0.267289	0.439022	0.408376	0.432817	0.312863	0.417327	0.570362	0.367659	0.346612	0.295974	0.237283	0.17614	0.450508	0.34529	0.315665	0.594365	0.371869
CRUK0082	0.404119	0.0854391	0.537424	0.392663	0.189296	0.1358	0.247215	0.154164	0.27695	0	0.44055	0.165439	0.0969663	0.594996	0.652385	0.581808	0.207378	0.332248	0.138991	0.239455	0.169728	0.381344	0.414366	0.172126	0.192263	0.161753	0.195295	0.271342	0.298252	0.170975	0.210252	0.242373	0.148212	0.235806	0.191964	0.442817	0.22617	0.502784	0.542229	0.157889	0.116113	0.0790595	0.0860861	0.353005	0.240971	0.558097	0.0652877	0.483828	0.186353
CRUK0063	0.392901	0.46459	0.238553	0.192104	0.283022	0.562303	0.673671	0.508464	0.399242	0.44055	0	0.569257	0.414972	0.487536	0.290554	0.226803	0.627667	0.363306	0.479252	0.385374	0.592452	0.224989	0.357315	0.598536	0.581322	0.409082	0.614413	0.240622	0.312151	0.36681	0.277594	0.669353	0.410946	0.65967	0.615835	0.24354	0.309086	0.141147	0.25495	0.584174	0.49193	0.49764	0.463934	0.415894	0.668045	0.51263	0.498845	0.350623	0.611631
CRUK0069	0.442119	0.134257	0.627491	0.515316	0.320676	0.0700231	0.14185	0.113587	0.355541	0.165439	0.569257	0	0.179589	0.646125	0.787889	0.717056	0.0956982	0.358563	0.120912	0.335198	0.101924	0.459141	0.498367	0.0823533	0.0679357	0.198175	0.110031	0.414077	0.367759	0.227033	0.348166	0.138224	0.214276	0.128778	0.0901894	0.514863	0.298029	0.623548	0.681845	0.0716221	0.16121	0.110849	0.178433	0.431299	0.145295	0.625676	0.131454	0.619977	0.0864847
CRUK0070	0.361397	0.124698	0.50798	0.350866	0.1674	0.173181	0.29421	0.152288	0.289077	0.0969663	0.414972	0.179589	0	0.561588	0.617886	0.551143	0.248646	0.297596	0.145202	0.237532	0.216477	0.33361	0.410572	0.214838	0.214741	0.172639	0.244923	0.252058	0.295535	0.109374	0.204108	0.290304	0.130369	0.281594	0.233188	0.41239	0.200778	0.481688	0.511523	0.198776	0.162028	0.115304	0.144496	0.344206	0.290508	0.537858	0.131251	0.458143	0.229608
CRUK0099	0.381483	0.567591	0.379582	0.473551	0.48462	0.668689	0.754129	0.60081	0.505942	0.594996	0.487536	0.646125	0.561588	0	0.62271	0.534327	0.708499	0.46062	0.592879	0.582658	0.699896	0.46825	0.509096	0.696361	0.662036	0.546725	0.704806	0.56166	0.519549	0.531165	0.524111	0.7491	0.547504	0.741974	0.707076	0.500151	0.505445	0.528034	0.621377	0.681817	0.629433	0.625625	0.609866	0.55398	0.753939	0.610842	0.641371	0.680733	0.698364
CRUK0080	0.595666	0.684225	0.415484	0.301165	0.493045	0.777499	0.889167	0.744078	0.643879	0.652385	0.290554	0.787889	0.617886	0.62271	0	0.200467	0.844119	0.598202	0.698575	0.579543	0.802113	0.423312	0.594269	0.812893	0.809518	0.651283	0.836724	0.397132	0.581074	0.5946	0.501051	0.885717	0.643475	0.876223	0.830637	0.472675	0.541126	0.3441	0.163021	0.802682	0.709395	0.715115	0.690214	0.646293	0.880949	0.707653	0.709359	0.304663	0.834287
CRUK0024	0.491668	0.61693	0.350662	0.270445	0.416623	0.710656	0.826175	0.656384	0.504053	0.581808	0.226803	0.717056	0.551143	0.534327	0.200467	0	0.78143	0.509884	0.639818	0.542269	0.745187	0.381233	0.43273	0.749662	0.744174	0.577284	0.770529	0.367287	0.49669	0.527491	0.399113	0.821384	0.562146	0.813645	0.76867	0.439323	0.485376	0.2548	0.220489	0.733983	0.649164	0.639939	0.599785	0.494134	0.820272	0.533279	0.641082	0.377499	0.759999
CRUK0037	0.514201	0.174439	0.68894	0.574128	0.378087	0.0869701	0.0552238	0.188226	0.413936	0.207378	0.627667	0.0956982	0.248646	0.708499	0.844119	0.78143	0	0.434678	0.173935	0.364338	0.0563516	0.528357	0.567273	0.0447744	0.0811309	0.254307	0.0518068	0.462082	0.421348	0.300995	0.409139	0.0529449	0.275117	0.0407667	0.0268694	0.571284	0.358381	0.68447	0.736285	0.0668029	0.175331	0.162114	0.222752	0.499622	0.0556912	0.698521	0.159216	0.65923	0.0681289
CRUK0005	0.271068	0.315869	0.361454	0.368656	0.283971	0.393787	0.483706	0.317153	0.316458	0.332248	0.363306	0.358563	0.297596	0.46062	0.598202	0.509884	0.434678	0	0.278126	0.372594	0.423412	0.201042	0.309683	0.420452	0.372183	0.204364	0.433869	0.356426	0.217232	0.234155	0.290442	0.479693	0.293666	0.468573	0.431341	0.262241	0.169096	0.390685	0.529257	0.407345	0.367939	0.351672	0.344752	0.371976	0.484658	0.507494	0.371098	0.562807	0.42428
CRUK0023	0.393853	0.0974932	0.540697	0.428998	0.252484	0.1406	0.225265	0.157784	0.3426	0.138991	0.479252	0.120912	0.145202	0.592879	0.698575	0.639818	0.173935	0.278126	0	0.260227	0.153277	0.359802	0.457526	0.157946	0.126701	0.110993	0.176561	0.332481	0.295619	0.169138	0.292244	0.222359	0.17992	0.209691	0.167509	0.414786	0.193486	0.540202	0.596062	0.154677	0.135493	0.138298	0.185325	0.42502	0.22195	0.621244	0.14256	0.541765	0.183316
CRUK0010	0.421361	0.244165	0.518253	0.341689	0.237264	0.313791	0.405787	0.326749	0.399113	0.239455	0.385374	0.335198	0.237532	0.582658	0.579543	0.542269	0.364338	0.372594	0.260227	0	0.331533	0.366099	0.484896	0.339923	0.329144	0.278805	0.337251	0.263	0.371687	0.262787	0.27617	0.402009	0.188924	0.394229	0.350748	0.415728	0.266769	0.490726	0.477346	0.330635	0.195237	0.283463	0.286529	0.44428	0.396434	0.628821	0.275115	0.41217	0.366242
CRUK0077	0.508703	0.149187	0.666234	0.535437	0.342008	0.0640673	0.0891074	0.185296	0.403875	0.169728	0.592452	0.101924	0.216477	0.699896	0.802113	0.745187	0.0563516	0.423412	0.153277	0.331533	0	0.4996	0.550878	0.0327125	0.0987566	0.235194	0.0686928	0.415559	0.400599	0.275067	0.373978	0.0873293	0.254682	0.076887	0.0393203	0.546351	0.330119	0.65079	0.690436	0.0595184	0.145278	0.133133	0.195721	0.484567	0.0804625	0.687165	0.118269	0.608943	0.0829621
CRUK0004	0.326365	0.38428	0.266662	0.228714	0.260543	0.474149	0.578363	0.417859	0.398457	0.381344	0.224989	0.459141	0.33361	0.46825	0.423312	0.381233	0.528357	0.201042	0.359802	0.366099	0.4996	0	0.371035	0.505421	0.472867	0.296916	0.527674	0.25523	0.245311	0.264488	0.285055	0.575292	0.356014	0.562749	0.519593	0.15416	0.176712	0.269977	0.366136	0.495297	0.428403	0.422432	0.415846	0.433999	0.575031	0.555677	0.43051	0.414134	0.522319
CRUK0036	0.371553	0.440446	0.401031	0.427442	0.338327	0.505754	0.603267	0.411875	0.215937	0.414366	0.357315	0.498367	0.410572	0.509096	0.594269	0.43273	0.567273	0.309683	0.457526	0.484896	0.550878	0.371035	0	0.541481	0.522857	0.366345	0.551305	0.407459	0.288187	0.372065	0.26065	0.596907	0.382409	0.592133	0.558471	0.404991	0.360309	0.32347	0.52505	0.518393	0.481084	0.437801	0.37646	0.1843	0.604471	0.260865	0.455827	0.606031	0.525323
CRUK0083	0.501647	0.151534	0.669912	0.544036	0.345931	0.0466129	0.0800854	0.164467	0.391849	0.172126	0.598536	0.0823533	0.214838	0.696361	0.812893	0.749662	0.0447744	0.420452	0.157946	0.339923	0.0327125	0.505421	0.541481	0	0.0843906	0.236798	0.0544659	0.427039	0.401169	0.272415	0.373484	0.0766238	0.246584	0.0677457	0.0219413	0.552923	0.336806	0.654746	0.70145	0.0314946	0.149267	0.123046	0.186738	0.468986	0.0768905	0.669644	0.118707	0.624569	0.052635
CRUK0094	0.460119	0.147094	0.635601	0.536629	0.343759	0.090967	0.127688	0.14064	0.38044	0.192263	0.581322	0.0679357	0.214741	0.662036	0.809518	0.744174	0.0811309	0.372183	0.126701	0.329144	0.0987566	0.472867	0.522857	0.0843906	0	0.202932	0.0855285	0.434916	0.368293	0.245193	0.375341	0.124893	0.224695	0.112581	0.0820739	0.511358	0.30588	0.63704	0.705963	0.0818772	0.153628	0.14458	0.20644	0.460872	0.131238	0.656128	0.157865	0.64184	0.0951515
CRUK0018	0.348376	0.139803	0.458528	0.390729	0.214563	0.213835	0.301039	0.176052	0.273988	0.161753	0.409082	0.198175	0.172639	0.546725	0.651283	0.577284	0.254307	0.204364	0.110993	0.278805	0.235194	0.296916	0.366345	0.236798	0.202932	0	0.250461	0.302976	0.193352	0.146881	0.236699	0.297007	0.185748	0.285783	0.24917	0.336374	0.126874	0.453	0.5566	0.226811	0.194888	0.180844	0.18392	0.364257	0.299465	0.553918	0.18876	0.533926	0.246311
CRUK0076	0.511372	0.166925	0.684756	0.567367	0.367331	0.0831865	0.0762563	0.182101	0.399424	0.195295	0.614413	0.110031	0.244923	0.704806	0.836724	0.770529	0.0518068	0.433869	0.176561	0.337251	0.0686928	0.527674	0.551305	0.0544659	0.0855285	0.250461	0	0.452668	0.414715	0.297939	0.39247	0.071052	0.250357	0.0663608	0.0469495	0.567429	0.356363	0.672929	0.726531	0.0608727	0.14507	0.151242	0.202635	0.479197	0.0735945	0.68011	0.147434	0.651368	0.0667844
CRUK0085	0.423925	0.314883	0.409124	0.180013	0.155187	0.392585	0.502596	0.381487	0.37354	0.271342	0.240622	0.414077	0.252058	0.56166	0.397132	0.367287	0.462082	0.356426	0.332481	0.263	0.415559	0.25523	0.407459	0.427039	0.434916	0.302976	0.452668	0	0.308614	0.252547	0.177063	0.499258	0.29622	0.490323	0.445557	0.335063	0.227463	0.321049	0.278356	0.417874	0.332516	0.332777	0.314673	0.401295	0.493889	0.563214	0.321036	0.241905	0.449917
CRUK0066	0.346387	0.298434	0.333904	0.363987	0.24525	0.373777	0.462211	0.301564	0.261553	0.298252	0.312151	0.367759	0.295535	0.519549	0.581074	0.49669	0.421348	0.217232	0.295619	0.371687	0.400599	0.245311	0.288187	0.401169	0.368293	0.193352	0.414715	0.308614	0	0.215546	0.240877	0.458225	0.293717	0.447696	0.415346	0.21897	0.167891	0.310723	0.511404	0.387485	0.349801	0.324394	0.297925	0.333918	0.461955	0.484211	0.334783	0.537833	0.401896
CRUK0017	0.325319	0.176212	0.43949	0.33159	0.169027	0.234096	0.348144	0.169416	0.280288	0.170975	0.36681	0.227033	0.109374	0.531165	0.5946	0.527491	0.300995	0.234155	0.169138	0.262787	0.275067	0.264488	0.372065	0.272415	0.245193	0.146881	0.297939	0.252547	0.215546	0	0.201709	0.344661	0.150777	0.333501	0.288545	0.324772	0.141297	0.419453	0.499575	0.255891	0.21999	0.180713	0.196382	0.327773	0.34715	0.507889	0.203598	0.472553	0.281986
CRUK0068	0.356921	0.260968	0.412852	0.271145	0.119822	0.332975	0.448192	0.28254	0.217249	0.210252	0.277594	0.348166	0.204108	0.524111	0.501051	0.399113	0.409139	0.290442	0.292244	0.27617	0.373978	0.285055	0.26065	0.373484	0.375341	0.236699	0.39247	0.177063	0.240877	0.201709	0	0.442801	0.210139	0.43656	0.393567	0.356308	0.215388	0.323277	0.39213	0.354247	0.287202	0.257936	0.20752	0.233175	0.443725	0.415053	0.262036	0.398948	0.376476
CRUK0084	0.558407	0.217546	0.733343	0.616928	0.417318	0.1196	0.0101978	0.221287	0.442132	0.242373	0.669353	0.138224	0.290304	0.7491	0.885717	0.821384	0.0529449	0.479693	0.222359	0.402009	0.0873293	0.575292	0.596907	0.0766238	0.124893	0.297007	0.071052	0.499258	0.458225	0.344661	0.442801	0	0.313076	0.0174969	0.0606786	0.615916	0.404154	0.722658	0.774368	0.0959044	0.21014	0.19353	0.247032	0.523325	0.0208311	0.721241	0.187715	0.693638	0.0800501
CRUK0009	0.346232	0.154413	0.507396	0.379555	0.19697	0.207286	0.318919	0.161037	0.267289	0.148212	0.410946	0.214276	0.130369	0.547504	0.643475	0.562146	0.275117	0.293666	0.17992	0.188924	0.254682	0.356014	0.382409	0.246584	0.224695	0.185748	0.250357	0.29622	0.293717	0.150777	0.210139	0.313076	0	0.30667	0.261258	0.41222	0.226781	0.481582	0.540647	0.223702	0.144069	0.156545	0.155197	0.308647	0.316541	0.502625	0.178811	0.503984	0.250213
CRUK0046	0.550288	0.208815	0.72253	0.607331	0.40927	0.112371	0.0164328	0.214582	0.439022	0.235806	0.65967	0.128778	0.281594	0.741974	0.876223	0.813645	0.0407667	0.468573	0.209691	0.394229	0.076887	0.562749	0.592133	0.0677457	0.112581	0.285783	0.0663608	0.490323	0.447696	0.333501	0.43656	0.0174969	0.30667	0	0.0501169	0.602788	0.391707	0.713193	0.76566	0.0896035	0.203307	0.18757	0.243815	0.521091	0.0231267	0.71931	0.182042	0.6854	0.0778251
CRUK0079	0.512838	0.166139	0.684151	0.561111	0.364515	0.0666211	0.0634006	0.178731	0.408376	0.191964	0.615835	0.0901894	0.233188	0.707076	0.830637	0.76867	0.0268694	0.431341	0.167509	0.350748	0.0393203	0.519593	0.558471	0.0219413	0.0820739	0.24917	0.0469495	0.445557	0.415346	0.288545	0.393567	0.0606786	0.261258	0.0501169	0	0.565193	0.350415	0.672727	0.719842	0.0479337	0.160671	0.143832	0.206824	0.487077	0.0608819	0.687039	0.139877	0.641432	0.0587797
CRUK0035	0.374997	0.435625	0.229249	0.315627	0.333256	0.526169	0.618764	0.466305	0.432817	0.442817	0.24354	0.514863	0.41239	0.500151	0.472675	0.439323	0.571284	0.262241	0.414786	0.415728	0.546351	0.15416	0.404991	0.552923	0.511358	0.336374	0.567429	0.335063	0.21897	0.324772	0.356308	0.615916	0.41222	0.602788	0.565193	0	0.232447	0.258643	0.441385	0.543575	0.475805	0.480988	0.470306	0.481979	0.616173	0.593881	0.487922	0.495719	0.567501
CRUK0041	0.321706	0.220164	0.3674	0.29089	0.177471	0.309113	0.407355	0.26832	0.312863	0.22617	0.309086	0.298029	0.200778	0.505445	0.541126	0.485376	0.358381	0.169096	0.193486	0.266769	0.330119	0.176712	0.360309	0.336806	0.30588	0.126874	0.356363	0.227463	0.167891	0.141297	0.215388	0.404154	0.226781	0.391707	0.350415	0.232447	0	0.362069	0.455096	0.328214	0.267564	0.265059	0.265448	0.383786	0.403717	0.55551	0.269586	0.447393	0.354726
CRUK0052	0.445323	0.529958	0.240483	0.287552	0.352304	0.618692	0.727055	0.551726	0.417327	0.502784	0.141147	0.623548	0.481688	0.528034	0.3441	0.2548	0.68447	0.390685	0.540202	0.490726	0.65079	0.269977	0.32347	0.654746	0.63704	0.453	0.672929	0.321049	0.310723	0.419453	0.323277	0.722658	0.481582	0.713193	0.672727	0.258643	0.362069	0	0.317332	0.639243	0.565997	0.551177	0.509488	0.414056	0.72324	0.476103	0.555252	0.439684	0.661178
CRUK0072	0.561077	0.583453	0.436619	0.228333	0.393895	0.665739	0.777798	0.642231	0.570362	0.542229	0.25495	0.681845	0.511523	0.621377	0.163021	0.220489	0.736285	0.529257	0.596062	0.477346	0.690436	0.366136	0.52505	0.70145	0.705963	0.5566	0.726531	0.278356	0.511404	0.499575	0.39213	0.774368	0.540647	0.76566	0.719842	0.441385	0.455096	0.317332	0	0.691413	0.598976	0.602655	0.577225	0.558498	0.768883	0.646665	0.594167	0.186106	0.723341
CRUK0039	0.484355	0.141224	0.656999	0.533146	0.33111	0.0276528	0.100758	0.137745	0.367659	0.157889	0.584174	0.0716221	0.198776	0.681817	0.802682	0.733983	0.0668029	0.407345	0.154677	0.330635	0.0595184	0.495297	0.518393	0.0314946	0.0818772	0.226811	0.0608727	0.417874	0.387485	0.255891	0.354247	0.0959044	0.223702	0.0896035	0.0479337	0.543575	0.328214	0.639243	0.691413	0	0.139468	0.100563	0.16356	0.440661	0.100374	0.640709	0.105303	0.61975	0.040239
CRUK0011	0.44006	0.105948	0.588942	0.445268	0.257002	0.127342	0.21464	0.181598	0.346612	0.116113	0.49193	0.16121	0.162028	0.629433	0.709395	0.649164	0.175331	0.367939	0.135493	0.195237	0.145278	0.428403	0.481084	0.149267	0.153628	0.194888	0.14507	0.332516	0.349801	0.21999	0.287202	0.21014	0.144069	0.203307	0.160671	0.475805	0.267564	0.565997	0.598976	0.139468	0	0.123413	0.154406	0.416718	0.206516	0.621472	0.111822	0.527729	0.173413
CRUK0098	0.426631	0.104054	0.584173	0.44906	0.243289	0.0784726	0.198527	0.0983761	0.295974	0.0790595	0.49764	0.110849	0.115304	0.625625	0.715115	0.639939	0.162114	0.351672	0.138298	0.283463	0.133133	0.422432	0.437801	0.123046	0.14458	0.180844	0.151242	0.332777	0.324394	0.180713	0.257936	0.19353	0.156545	0.18757	0.143832	0.480988	0.265059	0.551177	0.602655	0.100563	0.123413	0	0.0820149	0.357792	0.196236	0.560264	0.0480059	0.543224	0.125346
CRUK0078	0.416969	0.13617	0.558842	0.433028	0.219761	0.148706	0.25318	0.130594	0.237283	0.0860861	0.463934	0.178433	0.144496	0.609866	0.690214	0.599785	0.222752	0.344752	0.185325	0.286529	0.195721	0.415846	0.37646	0.186738	0.20644	0.18392	0.202635	0.314673	0.297925	0.196382	0.20752	0.247032	0.155197	0.243815	0.206824	0.470306	0.265448	0.509488	0.577225	0.16356	0.154406	0.0820149	0	0.297224	0.250705	0.503908	0.0917905	0.534247	0.1778
CRUK0095	0.389522	0.390471	0.497641	0.449131	0.313753	0.428228	0.529968	0.330561	0.17614	0.353005	0.415894	0.431299	0.344206	0.55398	0.646293	0.494134	0.499622	0.371976	0.42502	0.44428	0.484567	0.433999	0.1843	0.468986	0.460872	0.364257	0.479197	0.401295	0.333918	0.327773	0.233175	0.523325	0.308647	0.521091	0.487077	0.481979	0.383786	0.414056	0.558498	0.440661	0.416718	0.357792	0.297224	0	0.532276	0.208329	0.383708	0.600041	0.445583
CRUK0100	0.564746	0.217441	0.735161	0.613546	0.416344	0.121665	0.0177391	0.231263	0.450508	0.240971	0.668045	0.145295	0.290508	0.753939	0.880949	0.820272	0.0556912	0.484658	0.22195	0.396434	0.0804625	0.575031	0.604471	0.0768905	0.131238	0.299465	0.0735945	0.493889	0.461955	0.34715	0.443725	0.0208311	0.316541	0.0231267	0.0608819	0.616173	0.403717	0.72324	0.768883	0.100374	0.206516	0.196236	0.250705	0.532276	0	0.731806	0.186131	0.684545	0.0911886
CRUK0001	0.492664	0.592129	0.56362	0.571536	0.492848	0.629063	0.727792	0.521658	0.34529	0.558097	0.51263	0.625676	0.537858	0.610842	0.707653	0.533279	0.698521	0.507494	0.621244	0.628821	0.687165	0.555677	0.260865	0.669644	0.656128	0.553918	0.68011	0.563214	0.484211	0.507889	0.415053	0.721241	0.502625	0.71931	0.687039	0.593881	0.55551	0.476103	0.646665	0.640709	0.621472	0.560264	0.503908	0.208329	0.731806	0	0.588973	0.728862	0.642719
CRUK0051	0.449917	0.102238	0.59263	0.446925	0.243818	0.0834566	0.192313	0.142949	0.315665	0.0652877	0.498845	0.131454	0.131251	0.641371	0.709359	0.641082	0.159216	0.371098	0.14256	0.275115	0.118269	0.43051	0.455827	0.118707	0.157865	0.18876	0.147434	0.321036	0.334783	0.203598	0.262036	0.187715	0.178811	0.182042	0.139877	0.487922	0.269586	0.555252	0.594167	0.105303	0.111822	0.0480059	0.0917905	0.383708	0.186131	0.588973	0	0.526168	0.133302
CRUK0030	0.597058	0.52637	0.534498	0.260142	0.375007	0.5938	0.695909	0.602756	0.594365	0.483828	0.350623	0.619977	0.458143	0.680733	0.304663	0.377499	0.65923	0.562807	0.541765	0.41217	0.608943	0.414134	0.606031	0.624569	0.64184	0.533926	0.651368	0.241905	0.537833	0.472553	0.398948	0.693638	0.503984	0.6854	0.641432	0.495719	0.447393	0.439684	0.186106	0.61975	0.527729	0.543224	0.534247	0.600041	0.684545	0.728862	0.526168	0	0.655081
CRUK0025	0.500826	0.169982	0.67851	0.564798	0.358911	0.0642588	0.0858659	0.145597	0.371869	0.186353	0.611631	0.0864847	0.229608	0.698364	0.834287	0.759999	0.0681289	0.42428	0.183316	0.366242	0.0829621	0.522319	0.525323	0.052635	0.0951515	0.246311	0.0667844	0.449917	0.401896	0.281986	0.376476	0.0800501	0.250213	0.0778251	0.0587797	0.567501	0.354726	0.661178	0.723341	0.040239	0.173413	0.125346	0.1778	0.445583	0.0911886	0.642719	0.133302	0.655081	0
CRUK0087	0.442832	0.105722	0.589351	0.451114	0.243552	0.0868776	0.1962	0.12805	0.297589	0.067788	0.49783	0.130625	0.133867	0.636163	0.713663	0.639175	0.163992	0.365166	0.148704	0.282909	0.129075	0.431638	0.439607	0.124355	0.158823	0.185245	0.149867	0.327495	0.327299	0.201606	0.255092	0.190996	0.17247	0.186164	0.145601	0.487715	0.271223	0.550807	0.599186	0.106244	0.119536	0.0375821	0.071471	0.364693	0.191689	0.569913	0.0239617	0.537338	0.129449
CRUK0056	0.474712	0.149555	0.648619	0.538551	0.327817	0.0724364	0.130152	0.122444	0.328373	0.158258	0.576976	0.100262	0.210574	0.672545	0.80618	0.724598	0.10761	0.399626	0.175709	0.340168	0.10916	0.499418	0.48122	0.0848351	0.110662	0.22175	0.0860089	0.424016	0.371408	0.26135	0.337166	0.123294	0.215495	0.12202	0.0969893	0.543232	0.332431	0.625303	0.695409	0.0602613	0.151102	0.101064	0.135232	0.401337	0.132621	0.600888	0.112675	0.635691	0.0525563
CRUK0086	0.423436	0.188797	0.562145	0.455239	0.243831	0.198725	0.290342	0.157477	0.201721	0.144321	0.471923	0.221964	0.194458	0.612689	0.704049	0.598746	0.265634	0.355855	0.236547	0.332395	0.245479	0.436359	0.340209	0.233128	0.25055	0.214165	0.245115	0.342569	0.299098	0.231186	0.209203	0.283741	0.192239	0.282508	0.252027	0.486426	0.295868	0.504432	0.5931	0.208762	0.211513	0.137978	0.0633458	0.255503	0.28995	0.459979	0.150746	0.564946	0.212971
CRUK0031	0.490126	0.154119	0.669332	0.552173	0.351196	0.0637882	0.0946181	0.152986	0.381008	0.181733	0.599414	0.0863179	0.222611	0.687511	0.823093	0.754036	0.0612749	0.415408	0.163638	0.328513	0.0754131	0.510733	0.532532	0.0513176	0.0692499	0.237522	0.0331174	0.440729	0.400757	0.274501	0.375264	0.0893062	0.227486	0.0837441	0.0513088	0.553673	0.342214	0.657411	0.713472	0.0421104	0.137193	0.129657	0.185939	0.455955	0.0953437	0.655325	0.135205	0.642113	0.0542857
CRUK0002	0.366837	0.365008	0.472615	0.363501	0.302138	0.436099	0.537423	0.388459	0.383226	0.361964	0.354954	0.440356	0.334361	0.520586	0.570733	0.49688	0.493661	0.361965	0.378863	0.208325	0.474066	0.369256	0.420842	0.470361	0.43802	0.36016	0.463252	0.351212	0.389047	0.318096	0.305827	0.532274	0.239079	0.525396	0.481822	0.407039	0.333169	0.451035	0.493274	0.450674	0.337034	0.390225	0.373647	0.383	0.533476	0.520872	0.403811	0.493354	0.478188
CRUK0048	0.525986	0.164967	0.684614	0.54777	0.354225	0.0741803	0.0821017	0.199982	0.415587	0.179562	0.60705	0.118129	0.228913	0.715258	0.813093	0.756741	0.0630674	0.444688	0.174732	0.341277	0.0236899	0.518546	0.564892	0.0416232	0.118019	0.256137	0.0730637	0.425274	0.419686	0.29264	0.384898	0.0807035	0.267948	0.0734936	0.0455575	0.56666	0.349869	0.666008	0.69967	0.0679281	0.155214	0.142902	0.203348	0.494246	0.070926	0.697129	0.125031	0.61409	0.0866496
CRUK0027	0.514094	0.658866	0.498627	0.466962	0.493124	0.715997	0.83408	0.622253	0.468836	0.618065	0.414323	0.716486	0.574044	0.592492	0.516786	0.362644	0.796127	0.542402	0.681997	0.630548	0.771157	0.498653	0.362837	0.761396	0.749944	0.619953	0.781003	0.507244	0.534408	0.538666	0.432324	0.828423	0.56036	0.823308	0.780932	0.555775	0.56776	0.385127	0.479989	0.735774	0.686412	0.639902	0.594528	0.351669	0.834219	0.267616	0.66195	0.595039	0.751019
CRUK0045	0.720826	0.834924	0.651777	0.658529	0.673527	0.894787	1.0004	0.813489	0.597404	0.786959	0.568953	0.906229	0.778836	0.756954	0.646244	0.478957	0.97	0.739247	0.871525	0.806915	0.94373	0.709196	0.462861	0.935776	0.935957	0.793784	0.947845	0.679109	0.691274	0.756087	0.592627	0.99384	0.753109	0.991589	0.955705	0.737771	0.758898	0.508205	0.621681	0.910904	0.857167	0.818431	0.74999	0.496015	0.99918	0.380208	0.829939	0.753963	0.920584
CRUK0074	0.592777	0.688182	0.543306	0.518629	0.523644	0.74801	0.857508	0.668095	0.466112	0.638828	0.441122	0.759435	0.625918	0.655686	0.546692	0.373812	0.825398	0.603879	0.723692	0.665031	0.797462	0.570436	0.342527	0.790097	0.790788	0.650178	0.805027	0.530938	0.556884	0.604409	0.442665	0.851188	0.606893	0.848207	0.810401	0.611195	0.613253	0.391905	0.502028	0.765568	0.712022	0.670599	0.605673	0.361958	0.855991	0.285983	0.682596	0.622065	0.777368
CRUK0081	0.682374	0.762094	0.702222	0.734964	0.663	0.79943	0.88482	0.707293	0.492658	0.722662	0.653197	0.804734	0.728127	0.759392	0.824258	0.639549	0.862952	0.691507	0.800077	0.79809	0.850648	0.736902	0.389016	0.835192	0.832342	0.722975	0.840625	0.719652	0.639414	0.707958	0.57471	0.877821	0.69044	0.878296	0.852482	0.757367	0.733008	0.593061	0.772183	0.808091	0.787964	0.732725	0.661494	0.391191	0.887792	0.252828	0.751757	0.869988	0.805352
CRUK0057	0.501167	0.136329	0.63922	0.480161	0.297559	0.100001	0.163216	0.21102	0.402156	0.134988	0.546135	0.149085	0.18418	0.685253	0.740596	0.693862	0.13408	0.419748	0.152935	0.279955	0.0806867	0.467185	0.541616	0.10374	0.156196	0.23309	0.131947	0.353135	0.392152	0.256281	0.335157	0.161612	0.23584	0.153792	0.116055	0.521951	0.304547	0.613054	0.625433	0.114641	0.118888	0.129675	0.18569	0.477198	0.150727	0.68254	0.0958776	0.534288	0.148507
CRUK0073	0.478127	0.119892	0.627688	0.479788	0.294587	0.101227	0.168499	0.196895	0.388247	0.136815	0.536289	0.142743	0.184374	0.665616	0.744141	0.692188	0.132113	0.401298	0.137175	0.240198	0.0953261	0.460751	0.528167	0.108235	0.132311	0.218476	0.110525	0.361819	0.382469	0.248447	0.331158	0.16544	0.197896	0.157647	0.116761	0.508942	0.295802	0.608507	0.632222	0.110721	0.0630433	0.130473	0.181309	0.463467	0.157789	0.668973	0.109167	0.54861	0.146827
CRUK0038	0.520833	0.154678	0.671696	0.526586	0.337556	0.0829712	0.111022	0.208405	0.415687	0.166032	0.588406	0.130856	0.216983	0.70763	0.789943	0.73825	0.0879925	0.43912	0.166246	0.31791	0.0377542	0.503426	0.561912	0.0641552	0.130599	0.24953	0.0908801	0.402334	0.413219	0.283862	0.371488	0.109815	0.25873	0.102378	0.0710306	0.553041	0.33598	0.651118	0.675934	0.085213	0.138761	0.140962	0.200334	0.494248	0.0980594	0.698812	0.11575	0.586974	0.11184
CRUK0014	0.472922	0.123701	0.626653	0.483799	0.298895	0.111429	0.175104	0.197243	0.386654	0.146467	0.536565	0.14742	0.191637	0.661154	0.748791	0.694942	0.138132	0.398196	0.139916	0.231311	0.109541	0.462324	0.526277	0.118309	0.130414	0.218907	0.110651	0.369754	0.382754	0.251217	0.334537	0.17168	0.189788	0.164232	0.124782	0.507735	0.297705	0.610225	0.638296	0.118009	0.0529642	0.139338	0.186352	0.46163	0.165418	0.666446	0.123439	0.557569	0.152384
CRUK0015	0.500149	0.139112	0.658374	0.519983	0.329703	0.0834666	0.12276	0.196126	0.402583	0.161928	0.575281	0.125677	0.211893	0.689216	0.786014	0.730987	0.0902293	0.421979	0.151394	0.284798	0.0601738	0.493526	0.548488	0.0722612	0.109568	0.235481	0.0692518	0.4018	0.402541	0.273791	0.363327	0.119882	0.227667	0.112413	0.0758641	0.538782	0.324886	0.642437	0.674228	0.0824903	0.099861	0.13826	0.193891	0.480945	0.111989	0.685767	0.120409	0.590472	0.113308
CRUK0053	0.491857	0.1288	0.644949	0.500826	0.31271	0.086572	0.141678	0.195803	0.396461	0.147372	0.55783	0.13107	0.197155	0.680025	0.765838	0.712778	0.107516	0.413568	0.14355	0.267933	0.0698639	0.478354	0.539879	0.0845826	0.120107	0.227389	0.088888	0.381539	0.393288	0.261417	0.347858	0.13887	0.216756	0.131122	0.0917897	0.525781	0.311209	0.626698	0.65356	0.0920736	0.0863458	0.130985	0.186106	0.473552	0.130555	0.678954	0.109585	0.568953	0.126407
CRUK0021	0.514183	0.147217	0.660459	0.510349	0.32343	0.0863684	0.129509	0.208507	0.410776	0.154203	0.573808	0.135844	0.204871	0.700072	0.772624	0.722737	0.104062	0.432365	0.160553	0.305323	0.0512048	0.490719	0.554818	0.0768439	0.138974	0.243258	0.105361	0.384959	0.40562	0.273818	0.358605	0.128185	0.250899	0.120599	0.0864782	0.542263	0.324789	0.637797	0.658147	0.0939993	0.13134	0.135239	0.194156	0.488217	0.116733	0.693182	0.106501	0.568272	0.123906
CRUK0020	0.488395	0.306856	0.517442	0.260985	0.22105	0.367534	0.465331	0.396165	0.450702	0.267405	0.356424	0.398002	0.255232	0.626448	0.470122	0.470782	0.428915	0.429841	0.324331	0.226063	0.378602	0.348597	0.518507	0.395368	0.415477	0.338437	0.419949	0.136202	0.402198	0.293587	0.266348	0.463099	0.307617	0.454821	0.41126	0.429583	0.28784	0.452262	0.347565	0.392396	0.299934	0.326057	0.329684	0.486935	0.453547	0.663497	0.304113	0.233657	0.429046
CRUK0061	0.489493	0.263899	0.539885	0.300391	0.216063	0.314093	0.407839	0.354415	0.43404	0.222554	0.394037	0.347289	0.218678	0.638946	0.523675	0.514123	0.373591	0.422401	0.282067	0.233138	0.321796	0.36425	0.518551	0.339767	0.366741	0.306823	0.367897	0.162799	0.390296	0.269687	0.263606	0.405938	0.287518	0.397805	0.355726	0.443879	0.275861	0.48025	0.401334	0.338864	0.260556	0.2777	0.288717	0.479232	0.395887	0.664951	0.251972	0.289704	0.374799
CRUK0044	0.633457	0.652824	0.553239	0.361747	0.502546	0.735924	0.839842	0.726151	0.686092	0.627358	0.378375	0.755465	0.599589	0.681627	0.327768	0.402242	0.79773	0.631468	0.665838	0.450636	0.756298	0.492563	0.667992	0.767869	0.762594	0.648007	0.777165	0.41382	0.633966	0.594722	0.519056	0.836457	0.583249	0.828121	0.782105	0.538534	0.556477	0.488381	0.29423	0.758434	0.633547	0.685856	0.669505	0.67816	0.829336	0.77613	0.676786	0.302956	0.794903
CRUK0047	0.468581	0.115634	0.608497	0.45042	0.270158	0.119417	0.198365	0.204746	0.382873	0.121956	0.510122	0.16057	0.166665	0.653691	0.71269	0.664341	0.161244	0.392013	0.136106	0.216557	0.119081	0.438899	0.517608	0.133796	0.157054	0.212742	0.142823	0.330406	0.371736	0.23386	0.309453	0.195452	0.187703	0.187424	0.144887	0.490893	0.277951	0.58519	0.599862	0.134499	0.0592939	0.13098	0.177468	0.455335	0.187252	0.660835	0.105613	0.514595	0.172246
CRUK0007	0.433981	0.278207	0.497114	0.285683	0.219267	0.35199	0.450416	0.365168	0.417323	0.259597	0.343639	0.376141	0.249133	0.582359	0.512014	0.489417	0.409071	0.386504	0.295044	0.080563	0.369256	0.341178	0.488043	0.380618	0.378458	0.306237	0.38707	0.204387	0.379081	0.273865	0.261283	0.447005	0.231385	0.438821	0.393692	0.402279	0.267378	0.455099	0.405171	0.372575	0.244438	0.313472	0.312939	0.454634	0.440041	0.633054	0.301131	0.331832	0.409722
CRUK0043	0.458121	0.12267	0.605664	0.457151	0.277837	0.135925	0.209853	0.205631	0.379577	0.140801	0.509535	0.168907	0.180623	0.644612	0.72045	0.668537	0.171412	0.385602	0.14112	0.196365	0.140836	0.44105	0.513515	0.149726	0.154923	0.213277	0.144098	0.345178	0.371805	0.238695	0.315258	0.206335	0.170716	0.198765	0.157827	0.487753	0.280947	0.587544	0.610455	0.146411	0.0357362	0.147067	0.186803	0.45145	0.200221	0.655663	0.131652	0.530943	0.181936
CRUK0058	0.528967	0.170738	0.69257	0.561041	0.36748	0.0877506	0.0740038	0.207968	0.423613	0.194195	0.616705	0.124892	0.244692	0.718213	0.827727	0.770801	0.0544859	0.44931	0.178625	0.335123	0.0418373	0.529173	0.573915	0.0510998	0.108548	0.261575	0.048474	0.441574	0.428042	0.304938	0.398654	0.0720459	0.267421	0.0651856	0.0435632	0.57276	0.358652	0.678452	0.715616	0.0745715	0.147819	0.158867	0.216037	0.504187	0.0619639	0.707384	0.143746	0.630659	0.0908588
CRUK0012	0.510665	0.15223	0.673103	0.539597	0.347452	0.0843911	0.102662	0.199216	0.410516	0.177528	0.593828	0.123327	0.227568	0.700269	0.806401	0.74977	0.0733771	0.432411	0.162188	0.30453	0.0535952	0.509694	0.558662	0.0623753	0.10339	0.245841	0.0516417	0.421921	0.413271	0.287617	0.3797	0.0998273	0.242071	0.0927346	0.0609939	0.553235	0.339892	0.658999	0.694887	0.0765542	0.118037	0.147725	0.203579	0.490004	0.0921668	0.694065	0.132604	0.611495	0.101809
CRUK0033	0.585421	0.243018	0.758213	0.640004	0.442859	0.147391	0.0257847	0.252067	0.471161	0.267833	0.694463	0.165714	0.316653	0.773693	0.907555	0.846837	0.076689	0.505468	0.245423	0.422453	0.106913	0.599162	0.626033	0.102866	0.150166	0.322043	0.0966775	0.520663	0.483268	0.371754	0.469996	0.032244	0.342344	0.039484	0.0859743	0.638677	0.427726	0.748307	0.795709	0.125234	0.233185	0.221919	0.275289	0.553702	0.0277448	0.751687	0.212774	0.710327	0.110753
CRUK0097	0.514731	0.155631	0.677089	0.543609	0.351157	0.0835333	0.0961865	0.200786	0.413217	0.180152	0.598416	0.122865	0.230449	0.704216	0.810329	0.753784	0.068436	0.436015	0.165199	0.311372	0.0482038	0.513479	0.561845	0.0579939	0.104278	0.248899	0.0502313	0.425282	0.41617	0.290852	0.383241	0.0935403	0.24776	0.0864178	0.0557912	0.557242	0.343498	0.662767	0.698587	0.0747143	0.124688	0.149101	0.205578	0.492958	0.0852793	0.696914	0.133589	0.614657	0.0986046
CRUK0064	0.433889	0.205583	0.52272	0.320788	0.199617	0.270676	0.367494	0.300269	0.390346	0.185559	0.38591	0.299317	0.186812	0.598275	0.566093	0.535194	0.327241	0.372465	0.225002	0.0932855	0.284836	0.354076	0.484984	0.29773	0.303229	0.253327	0.307672	0.210651	0.357388	0.231028	0.247204	0.364327	0.190401	0.356086	0.311153	0.417031	0.241558	0.484069	0.453791	0.291672	0.169723	0.237715	0.247535	0.440725	0.356686	0.633155	0.220606	0.370231	0.329523
CRUK0022	0.500941	0.320638	0.523834	0.263845	0.232079	0.378828	0.475479	0.408669	0.461662	0.279419	0.362851	0.409622	0.267028	0.636032	0.465408	0.470489	0.44007	0.441924	0.337801	0.250086	0.388979	0.355624	0.527558	0.406231	0.42888	0.351541	0.432885	0.13899	0.412071	0.305604	0.276025	0.473425	0.326099	0.465212	0.422314	0.438317	0.299531	0.45553	0.341679	0.403932	0.317086	0.337452	0.341265	0.496927	0.463619	0.671526	0.314762	0.22194	0.440075
CRUK0088	0.524617	0.158786	0.67382	0.52736	0.338998	0.0866841	0.112769	0.211969	0.418414	0.167886	0.590357	0.134354	0.218562	0.710837	0.789985	0.739017	0.0920275	0.442391	0.170222	0.323662	0.0414289	0.505013	0.564385	0.0680973	0.136762	0.252788	0.0982818	0.402152	0.415372	0.28609	0.372973	0.111905	0.264578	0.104661	0.0753423	0.555446	0.338156	0.65232	0.67562	0.0897114	0.146278	0.143242	0.202602	0.496833	0.0997384	0.701207	0.116989	0.585746	0.11503
CRUK0090	0.583784	0.240891	0.756346	0.637781	0.440709	0.145356	0.0242874	0.250557	0.469706	0.265674	0.692285	0.164101	0.314549	0.772101	0.905313	0.844697	0.0748033	0.503814	0.243408	0.420069	0.104648	0.597164	0.624498	0.10076	0.148516	0.320214	0.0946334	0.518419	0.481619	0.369792	0.467945	0.0307768	0.340224	0.0377627	0.0838629	0.636794	0.425727	0.746322	0.793454	0.123281	0.230832	0.219943	0.273445	0.552221	0.0254097	0.750375	0.210662	0.70807	0.109316
CRUK0028	0.496813	0.138476	0.65638	0.519468	0.329307	0.0875591	0.127504	0.195445	0.400906	0.16332	0.573417	0.127353	0.212601	0.686172	0.785802	0.730151	0.0942676	0.41947	0.150709	0.279309	0.0687227	0.49238	0.546546	0.0781704	0.108206	0.2342	0.0692864	0.402658	0.401363	0.27314	0.362769	0.124404	0.222807	0.117103	0.0810203	0.53671	0.323846	0.641375	0.67452	0.0859931	0.0942837	0.140244	0.194444	0.479104	0.117329	0.683772	0.124137	0.591836	0.1165
CRUK0026	0.459281	0.142181	0.572109	0.386942	0.224893	0.178285	0.268957	0.241616	0.383836	0.12088	0.456537	0.216243	0.149071	0.635717	0.642001	0.604037	0.232108	0.384369	0.1644	0.184435	0.183862	0.396982	0.503557	0.20058	0.22436	0.221655	0.219393	0.260089	0.359849	0.218796	0.270629	0.26642	0.192999	0.258182	0.214676	0.458982	0.251761	0.537483	0.526337	0.199712	0.111605	0.161002	0.192646	0.448144	0.257302	0.65071	0.132398	0.435153	0.237816
CRUK0016	0.47184	0.116116	0.611597	0.453266	0.272448	0.115403	0.193579	0.204329	0.384465	0.121519	0.513774	0.157871	0.167271	0.656931	0.715472	0.667302	0.156989	0.394612	0.136379	0.223478	0.113386	0.441582	0.519886	0.128997	0.155506	0.214013	0.140038	0.332245	0.37343	0.23545	0.311637	0.190777	0.192475	0.182727	0.140324	0.493962	0.280181	0.58793	0.602315	0.130671	0.0651012	0.129014	0.177071	0.457312	0.182281	0.662938	0.102262	0.516298	0.168402
CRUK0008	0.43943	0.148869	0.55645	0.377981	0.220796	0.199892	0.291617	0.246759	0.376676	0.139162	0.438774	0.231821	0.159708	0.61622	0.633776	0.592831	0.251929	0.370358	0.170256	0.130425	0.210989	0.386484	0.491895	0.223668	0.231764	0.219788	0.231234	0.262907	0.353944	0.217377	0.265654	0.288419	0.164673	0.280289	0.236079	0.443475	0.245247	0.52654	0.521688	0.218878	0.0971873	0.17962	0.202893	0.438365	0.280917	0.639108	0.160188	0.438525	0.256852
CRUK0067	0.517051	0.150478	0.667582	0.521879	0.333065	0.0818875	0.115363	0.20653	0.41293	0.161946	0.583499	0.130345	0.21296	0.703916	0.785325	0.733726	0.09047	0.435583	0.162588	0.311487	0.0398925	0.499214	0.558712	0.0657198	0.129582	0.246122	0.0910006	0.397857	0.410055	0.280018	0.367293	0.113947	0.253497	0.106388	0.0732325	0.5489	0.331861	0.646944	0.671388	0.0852482	0.132625	0.138223	0.197483	0.49127	0.102532	0.696042	0.112675	0.582681	0.113521
CRUK0059	0.531126	0.167725	0.687098	0.547812	0.356602	0.0854088	0.0877892	0.211536	0.423759	0.183235	0.607923	0.128997	0.234101	0.718706	0.812252	0.758537	0.0703905	0.449559	0.177072	0.336245	0.0308627	0.520622	0.572372	0.0542297	0.124759	0.26007	0.0771744	0.424716	0.424474	0.29846	0.38903	0.0869157	0.271714	0.0798468	0.0554211	0.568042	0.35176	0.668864	0.69873	0.0801801	0.152839	0.151832	0.210908	0.503513	0.074436	0.707274	0.130763	0.610651	0.100148
CRUK0040	0.499442	0.374975	0.498543	0.227756	0.255576	0.444788	0.545844	0.460979	0.485815	0.338798	0.31936	0.472113	0.319569	0.619071	0.403915	0.421368	0.507376	0.453968	0.391298	0.243285	0.459081	0.346056	0.530663	0.474454	0.4871	0.39408	0.494963	0.147599	0.433221	0.343138	0.293882	0.543266	0.351369	0.534887	0.490103	0.424935	0.32447	0.427375	0.283874	0.469397	0.364384	0.399142	0.395454	0.509941	0.534317	0.670982	0.381253	0.171794	0.506434
CRUK0049	0.575238	0.228671	0.745451	0.623831	0.427477	0.133403	0.0214019	0.242667	0.461809	0.252355	0.679222	0.155474	0.301581	0.763596	0.890918	0.831326	0.0656004	0.494864	0.231997	0.407191	0.0904182	0.585092	0.615963	0.0884804	0.141267	0.309941	0.0858355	0.503863	0.472124	0.35815	0.455423	0.0272791	0.329152	0.0311253	0.0722516	0.625907	0.413853	0.734179	0.778787	0.112522	0.218236	0.20803	0.262557	0.544081	0.0128834	0.743279	0.19734	0.692952	0.102277
CRUK0006	0.486389	0.428535	0.4845	0.26051	0.310837	0.508624	0.609999	0.507456	0.508089	0.406659	0.304572	0.529685	0.385215	0.592819	0.408942	0.417459	0.568059	0.462195	0.443007	0.220172	0.528014	0.364228	0.534701	0.539168	0.53392	0.436433	0.546213	0.248032	0.461377	0.39122	0.339572	0.606544	0.36409	0.598303	0.552717	0.421374	0.364675	0.430406	0.317647	0.530052	0.402557	0.463364	0.453049	0.522376	0.599661	0.667226	0.453483	0.26827	0.566745
CRUK0019	0.476671	0.154857	0.583834	0.393727	0.233944	0.179043	0.265799	0.249965	0.394645	0.126078	0.469131	0.219359	0.155307	0.65104	0.645556	0.610672	0.232264	0.398992	0.175811	0.222245	0.180218	0.406467	0.514881	0.199362	0.233544	0.233639	0.226142	0.260894	0.36924	0.228854	0.279226	0.263852	0.221362	0.255755	0.214267	0.471841	0.262985	0.545404	0.527925	0.201451	0.140743	0.163686	0.198312	0.459269	0.253711	0.66133	0.130311	0.43149	0.238068
CRUK0055	0.604425	0.688342	0.426786	0.649465	0.641287	0.760993	0.818897	0.693865	0.646395	0.711335	0.550659	0.741066	0.699755	0.68416	0.752902	0.715741	0.781023	0.502834	0.661722	0.722078	0.771507	0.485955	0.602502	0.775634	0.722513	0.575144	0.782297	0.664524	0.431698	0.604278	0.653645	0.816923	0.690858	0.804168	0.782755	0.352362	0.524294	0.500396	0.7564	0.769407	0.736307	0.732648	0.721011	0.709725	0.820436	0.776271	0.742007	0.825865	0.780205
CRUK0042	0.797538	0.783513	0.673493	0.453445	0.618816	0.853897	0.95507	0.858361	0.82171	0.742403	0.510595	0.878735	0.71424	0.831462	0.300988	0.454152	0.918602	0.780213	0.79698	0.650787	0.868207	0.607457	0.799677	0.884437	0.900279	0.782426	0.910833	0.488962	0.759775	0.71981	0.634965	0.952949	0.753839	0.944672	0.901057	0.673366	0.683892	0.577131	0.279193	0.87988	0.784823	0.802393	0.789742	0.812509	0.943361	0.901634	0.785913	0.260155	0.915211
CRUK0093	0.563793	0.475227	0.520573	0.241984	0.334893	0.544186	0.645019	0.557215	0.560833	0.435843	0.335064	0.571007	0.412922	0.658406	0.336948	0.392812	0.607702	0.526008	0.490475	0.348934	0.558004	0.388521	0.584077	0.574039	0.589416	0.486931	0.597921	0.205903	0.503321	0.430349	0.364987	0.642695	0.452337	0.63436	0.590204	0.468211	0.404739	0.435581	0.217267	0.569542	0.470945	0.496242	0.489452	0.57403	0.633343	0.715437	0.478273	0.0666116	0.605855
CRUK0060	0.898594	0.911453	0.755117	0.563203	0.740948	0.984683	1.08725	0.984694	0.93518	0.871534	0.604162	1.00842	0.841746	0.912458	0.360767	0.523092	1.04993	0.889968	0.924501	0.767459	1.00013	0.712859	0.899022	1.01591	1.02908	0.906306	1.0409	0.614815	0.873379	0.842865	0.753785	1.08499	0.874516	1.07666	1.03248	0.770795	0.803724	0.662581	0.379643	1.01061	0.91158	0.931857	0.916943	0.919006	1.07561	0.989903	0.916638	0.39218	1.04612
CRUK0089	0.5791	0.518915	0.520669	0.251596	0.370399	0.592201	0.694727	0.599458	0.590008	0.481993	0.330849	0.617488	0.456966	0.661493	0.305261	0.375691	0.656087	0.549706	0.53372	0.371264	0.607716	0.404605	0.60116	0.622913	0.633854	0.525823	0.643978	0.246322	0.532172	0.468306	0.396778	0.692165	0.484323	0.683766	0.638841	0.478683	0.438101	0.435781	0.196468	0.617243	0.511641	0.542839	0.533186	0.597035	0.683214	0.727728	0.526851	0.0819412	0.653868
CRUK0092	0.822435	0.813992	0.693306	0.479635	0.647966	0.884707	0.986026	0.888401	0.84891	0.772943	0.533464	0.909359	0.744443	0.851616	0.313245	0.469982	0.94951	0.806833	0.827351	0.679936	0.899148	0.632678	0.823622	0.915341	0.930936	0.812034	0.941695	0.51867	0.786893	0.74915	0.663298	0.9839	0.783356	0.97562	0.931972	0.697017	0.712577	0.597316	0.30193	0.910707	0.815385	0.832943	0.819855	0.83811	0.974323	0.922943	0.816646	0.29099	0.946016
CRUK0075	0.547863	0.421855	0.526591	0.247994	0.297571	0.484433	0.582479	0.505261	0.527404	0.379933	0.350816	0.513141	0.36063	0.657595	0.387333	0.424341	0.546959	0.500001	0.437614	0.325925	0.495935	0.377453	0.566917	0.512924	0.533742	0.440471	0.540016	0.170402	0.471592	0.386577	0.332432	0.580449	0.414601	0.572233	0.529254	0.461557	0.368203	0.444551	0.262865	0.509954	0.421026	0.439025	0.436458	0.548969	0.570658	0.703288	0.418535	0.116343	0.545702
CRUK0091	0.883727	0.891719	0.742912	0.546294	0.722137	0.964241	1.06645	0.965179	0.91785	0.851432	0.590234	0.988216	0.821933	0.900756	0.350186	0.512109	1.02938	0.873457	0.904829	0.750528	0.979401	0.69672	0.883985	0.995311	1.00921	0.887284	1.02075	0.59513	0.85593	0.823906	0.735476	1.06424	0.856522	1.05592	1.01191	0.756176	0.785353	0.649344	0.363271	0.990204	0.892319	0.911658	0.897176	0.902815	1.05479	0.976601	0.896146	0.371151	1.02564
CRUK0032	0.506492	0.172601	0.686295	0.570862	0.369795	0.0704415	0.067596	0.163697	0.395452	0.198777	0.622148	0.0854355	0.237947	0.702388	0.842089	0.773518	0.0420387	0.431065	0.17936	0.363894	0.06975	0.527378	0.54886	0.0418175	0.0813178	0.2533	0.0519054	0.458521	0.414914	0.290319	0.394863	0.0617	0.257969	0.0571605	0.0366703	0.571861	0.35912	0.675956	0.732317	0.0457694	0.172316	0.142712	0.201947	0.472462	0.0723715	0.66987	0.147257	0.659145	0.0373069
CRUK0054	0.554818	0.202592	0.722232	0.596273	0.400947	0.110197	0.0368083	0.225685	0.444407	0.226092	0.651941	0.138636	0.275992	0.743671	0.863206	0.804794	0.049772	0.474549	0.207641	0.376362	0.0638547	0.560422	0.597199	0.065467	0.123575	0.287925	0.0634371	0.476322	0.452234	0.334267	0.430239	0.0374324	0.302261	0.0334564	0.0501649	0.602519	0.389306	0.709654	0.751011	0.0912837	0.187992	0.184847	0.240878	0.526125	0.0216727	0.727245	0.172289	0.665406	0.0908575
[truncated: 51 more columns]
