# Supplementary material for: Revealing the subtyping of non‐small cell lung cancer based on genomic evolutionary patterns by multi‐region sequencing
Source: Cancer Med. 2020 Oct 20;9(24):9485–98. doi: 10.1002/cam4.3541 (PMC7774747; doi:10.1002/cam4.3541)
Supplement: Supplementary file 9 — Table S2 [file CAM4-9-9485-s009.xlsx]

## Sheet: Table S2
Supplementary Table S2: Evolutionary subtype-specific EDF genes
Subtype1	Subtype2	Subtype3
PIK3CA	KRAS	NFE2L2
NOTCH1	PTEN	KEAP1
EGFR	COL5A2	NIN
TSHR	CMTR2	ARID1A
	WT1	TSC2
	WRN
