# Supplementary material for: Revealing the subtyping of non‐small cell lung cancer based on genomic evolutionary patterns by multi‐region sequencing
Source: Cancer Med. 2020 Oct 20;9(24):9485–98. doi: 10.1002/cam4.3541 (PMC7774747; doi:10.1002/cam4.3541)
Supplement: Supplementary file 10 — Table S3 [file CAM4-9-9485-s010.xlsx]

## Sheet: Table S3
Supplementary Table S3: Mutual exclusivity and co-occurrence of the EDF genes.
	Gene.A	Gene.B	Neither	A.Not.B	B.Not.A	Both	Log.Odds.Ratio	p.Value	Adjusted.p.Value	Tendency
1	EGFR	KRAS	806	116	221	1	<-3	<0.001	<0.001	Mutual exclusivity
2	EGFR	KEAP1	869	113	158	4	-1.636	<0.001	0.007	Mutual exclusivity
3	KRAS	NFE2L2	842	218	80	4	-1.644	<0.001	0.007	Mutual exclusivity
4	EGFR	NFE2L2	943	117	84	0	<-3	<0.001	0.008	Mutual exclusivity
5	KRAS	PTEN	858	219	64	3	-1.695	<0.001	0.034	Mutual exclusivity
6	NFE2L2	KEAP1	901	81	159	3	-1.561	0.001	0.112	Mutual exclusivity
7	NOTCH1	EGFR	957	70	116	1	-2.138	0.004	0.37	Mutual exclusivity
8	TSHR	COL5A2	1026	23	88	7	1.267	0.009	0.951	Co-occurrence
9	COL5A2	ARID1A	982	82	67	13	0.843	0.011	1	Co-occurrence
10	PIK3CA	KRAS	838	84	212	10	-0.754	0.014	1	Mutual exclusivity
11	CMTR2	COL5A2	1017	32	87	8	1.072	0.014	1	Co-occurrence
12	WRN	KEAP1	954	28	151	11	0.909	0.015	1	Co-occurrence
13	COL5A2	NFE2L2	967	93	82	2	-1.372	0.022	1	Mutual exclusivity
14	PIK3CA	NIN	1021	87	29	7	1.041	0.023	1	Co-occurrence
15	CMTR2	TSC2	1074	36	30	4	1.381	0.028	1	Co-occurrence
16	WRN	NIN	1073	35	32	4	1.343	0.031	1	Co-occurrence
17	KRAS	CMTR2	895	209	27	13	0.724	0.032	1	Co-occurrence
18	PTEN	ARID1A	998	66	79	1	-1.653	0.043	1	Mutual exclusivity
19	PTEN	COL5A2	992	57	85	10	0.717	0.044	1	Co-occurrence
20	WT1	NIN	1082	26	33	3	1.331	0.06	1	Co-occurrence
21	COL5A2	KEAP1	906	76	143	19	0.46	0.065	1	Co-occurrence
22	KRAS	KEAP1	799	183	123	39	0.325	0.067	1	Co-occurrence
23	COL5A2	NIN	1019	89	30	6	0.829	0.071	1	Co-occurrence
24	KEAP1	ARID1A	918	146	64	16	0.452	0.087	1	Co-occurrence
25	COL5A2	WRN	1016	89	33	6	0.73	0.097	1	Co-occurrence
26	ARID1A	NIN	1033	75	31	5	0.798	0.1	1	Co-occurrence
27	NOTCH1	KEAP1	917	65	156	6	-0.611	0.101	1	Mutual exclusivity
28	PTEN	NFE2L2	995	65	82	2	-0.985	0.115	1	Mutual exclusivity
29	CMTR2	NIN	1071	37	33	3	0.968	0.128	1	Co-occurrence
30	WRN	ARID1A	1030	34	75	5	0.703	0.131	1	Co-occurrence
31	PTEN	KEAP1	921	61	156	6	-0.544	0.138	1	Mutual exclusivity
32	CMTR2	ARID1A	1029	35	75	5	0.673	0.141	1	Co-occurrence
33	PIK3CA	NFE2L2	976	84	74	10	0.451	0.142	1	Co-occurrence
34	NOTCH1	TSHR	1043	71	30	0	<-3	0.143	1	Mutual exclusivity
35	PIK3CA	CMTR2	1011	93	39	1	-1.277	0.144	1	Mutual exclusivity
36	TSHR	ARID1A	1038	26	76	4	0.743	0.152	1	Co-occurrence
37	PTEN	NIN	1045	63	32	4	0.729	0.155	1	Co-occurrence
38	EGFR	PTEN	964	113	63	4	-0.613	0.164	1	Mutual exclusivity
39	EGFR	TSHR	998	116	29	1	-1.215	0.17	1	Mutual exclusivity
40	KRAS	ARID1A	861	203	61	19	0.278	0.19	1	Co-occurrence
41	PTEN	CMTR2	1041	63	36	4	0.608	0.202	1	Co-occurrence
42	PIK3CA	WRN	1016	89	34	5	0.518	0.211	1	Co-occurrence
43	WT1	TSC2	1083	27	32	2	0.919	0.212	1	Co-occurrence
44	PIK3CA	TSC2	1017	93	33	1	-1.104	0.215	1	Mutual exclusivity
45	PIK3CA	NOTCH1	987	86	63	8	0.377	0.221	1	Co-occurrence
46	PIK3CA	TSHR	1024	90	26	4	0.56	0.228	1	Co-occurrence
47	NOTCH1	PTEN	1012	65	61	6	0.426	0.231	1	Co-occurrence
48	PIK3CA	EGFR	940	87	110	7	-0.375	0.232	1	Mutual exclusivity
49	TSHR	KEAP1	958	24	156	6	0.429	0.243	1	Co-occurrence
50	PIK3CA	COL5A2	965	84	85	10	0.301	0.246	1	Co-occurrence
51	WT1	WRN	1078	27	37	2	0.769	0.26	1	Co-occurrence
52	EGFR	ARID1A	953	111	74	6	-0.362	0.269	1	Mutual exclusivity
53	TSHR	WRN	1077	28	37	2	0.732	0.273	1	Co-occurrence
54	NOTCH1	COL5A2	982	67	91	4	-0.44	0.28	1	Mutual exclusivity
55	KRAS	COL5A2	848	201	74	21	0.18	0.283	1	Co-occurrence
56	PIK3CA	KEAP1	899	83	151	11	-0.237	0.296	1	Mutual exclusivity
57	TSC2	ARID1A	1031	33	79	1	-0.928	0.298	1	Mutual exclusivity
58	EGFR	TSC2	995	115	32	2	-0.615	0.306	1	Mutual exclusivity
59	KRAS	WT1	900	215	22	7	0.287	0.325	1	Co-occurrence
60	KRAS	TSC2	896	214	26	8	0.253	0.333	1	Co-occurrence
61	TSHR	NFE2L2	1031	29	83	1	-0.848	0.339	1	Mutual exclusivity
62	PIK3CA	ARID1A	975	89	75	5	-0.314	0.341	1	Mutual exclusivity
63	EGFR	COL5A2	940	109	87	8	-0.232	0.346	1	Mutual exclusivity
64	NOTCH1	TSC2	1042	68	31	3	0.394	0.354	1	Co-occurrence
65	WT1	NFE2L2	1032	28	83	1	-0.812	0.358	1	Mutual exclusivity
66	EGFR	WRN	993	112	34	5	0.265	0.368	1	Co-occurrence
67	NOTCH1	ARID1A	999	65	74	6	0.22	0.377	1	Co-occurrence
68	TSHR	NIN	1078	30	36	0	<-3	0.378	1	Mutual exclusivity
69	NOTCH1	NIN	1040	68	33	3	0.33	0.389	1	Co-occurrence
70	EGFR	CMTR2	992	112	35	5	0.235	0.39	1	Co-occurrence
71	KRAS	NIN	894	214	28	8	0.177	0.398	1	Co-occurrence
72	CMTR2	WRN	1067	38	37	2	0.417	0.4	1	Co-occurrence
73	KEAP1	NIN	952	156	30	6	0.199	0.402	1	Co-occurrence
74	EGFR	WT1	1000	115	27	2	-0.44	0.416	1	Mutual exclusivity
75	NOTCH1	NFE2L2	995	65	78	6	0.163	0.424	1	Co-occurrence
76	COL5A2	WT1	1023	92	26	3	0.249	0.438	1	Co-occurrence
77	WRN	NFE2L2	1023	37	82	2	-0.394	0.443	1	Mutual exclusivity
78	NOTCH1	CMTR2	1036	68	37	3	0.211	0.458	1	Co-occurrence
79	TSHR	WT1	1085	30	29	0	<-3	0.458	1	Mutual exclusivity
80	TSHR	KRAS	897	25	217	5	-0.19	0.458	1	Mutual exclusivity
81	TSC2	KEAP1	952	30	158	4	-0.219	0.46	1	Mutual exclusivity
82	TSHR	PTEN	1048	29	66	1	-0.602	0.466	1	Mutual exclusivity
83	PIK3CA	PTEN	989	88	61	6	0.1	0.478	1	Co-occurrence
84	PTEN	WT1	1049	66	28	1	-0.566	0.485	1	Mutual exclusivity
85	EGFR	NIN	994	114	33	3	-0.232	0.488	1	Mutual exclusivity
86	CMTR2	KEAP1	947	35	157	5	-0.149	0.491	1	Mutual exclusivity
87	KRAS	WRN	891	214	31	8	0.072	0.495	1	Co-occurrence
88	NFE2L2	NIN	1027	81	33	3	0.142	0.501	1	Co-occurrence
89	NOTCH1	KRAS	865	57	208	14	0.021	0.523	1	Co-occurrence
90	NFE2L2	TSC2	1028	82	32	2	-0.244	0.538	1	Mutual exclusivity
91	NFE2L2	ARID1A	986	78	74	6	0.025	0.544	1	Co-occurrence
92	COL5A2	TSC2	1018	92	31	3	0.068	0.547	1	Co-occurrence
93	NOTCH1	WT1	1046	69	27	2	0.116	0.548	1	Co-occurrence
94	NOTCH1	WRN	1036	69	37	2	-0.209	0.559	1	Mutual exclusivity
95	PIK3CA	WT1	1023	92	27	2	-0.194	0.569	1	Mutual exclusivity
96	CMTR2	NFE2L2	1023	37	81	3	0.024	0.574	1	Co-occurrence
97	PTEN	WRN	1040	65	37	2	-0.145	0.597	1	Mutual exclusivity
98	TSHR	TSC2	1081	29	33	1	0.122	0.6	1	Co-occurrence
99	PTEN	TSC2	1045	65	32	2	0.005	0.604	1	Co-occurrence
100	WT1	KEAP1	957	25	158	4	-0.031	0.607	1	Mutual exclusivity
101	WT1	ARID1A	1037	27	78	2	-0.015	0.669	1	Mutual exclusivity
102	WRN	TSC2	1072	38	33	1	-0.157	0.676	1	Mutual exclusivity
103	TSC2	NIN	1075	33	35	1	-0.072	0.709	1	Mutual exclusivity
104	TSHR	CMTR2	1075	29	39	1	-0.051	0.717	1	Mutual exclusivity
105	CMTR2	WT1	1076	39	28	1	-0.015	0.731	1	Mutual exclusivity
